# Supplementary material for: Structurally detailed coarse-grained model for Sec-facilitated co-translational protein translocation and membrane integration
Source: PLoS Comput Biol. 2017 Mar 22;13(3):e1005427. doi: 10.1371/journal.pcbi.1005427 (PMC5381951; doi:10.1371/journal.pcbi.1005427)
Supplement: S1 Dataset — (XLSX) [file pcbi.1005427.s008.xlsx]

## Sheet: Sheet1
Closed Channel Configuration
x	y	z	q	eps_attr-in	eps_repul-in	eps_attr-out	eps_repul-out	rcut_attr-in	rcut_repul-in	rcut_attr-out	rcut_repul-out	sigma_att	sigma_repul
-2.67	-1.339	-0.315	0	0.3	0.3	0.5	0.5	2.5	2.5	2.5	2.5	1	1
-1.5113	2.1073	-2.7643	1	0.3	0.3	0.5	0.5	2.5	2.5	2.5	2.5	1	1
-0.8779	1.5424	-2.9151	0	0.3	0.3	0.5	0.5	2.5	2.5	2.5	2.5	1	1
-1.1628	1.1049	-2.6302	0	0.3	0.3	0.5	0.5	2.5	2.5	2.5	2.5	1	1
-1.2303	0.4143	-2.1891	-1	0.3	0.3	0.5	0.5	2.5	2.5	2.5	2.5	1	1
-2.0198	-0.1829	-1.89	-1	0.3	0.3	0.5	0.5	2.5	2.5	2.5	2.5	1	1
-2.4412	-0.5858	-1.2127	1	0.3	0.3	0.5	0.5	2.5	2.5	2.5	2.5	1	1
-2.6112	-1.4984	-1.1072	-1	0.3	0.3	0.5	0.5	2.5	2.5	2.5	2.5	1	1
-2.3073	-2.1133	-1.2513	0	0.3	0.3	0.5	0.5	2.5	2.5	2.5	2.5	1	1
-1.7324	-2.0118	-1.2396	1	0.3	0.3	0.5	0.5	2.5	2.5	2.5	2.5	1	1
-1.1594	-1.8757	-1.2657	0	0.3	0.3	0.5	0.5	2.5	2.5	2.5	2.5	1	1
-0.6108	-1.7448	-1.3727	0	0.3	0.3	0.5	0.5	2.5	2.5	2.5	2.5	1	1
-0.0384	-1.6547	-1.4439	0	0.3	0.3	0.5	0.5	2.5	2.5	2.5	2.5	1	1
0.5436	-1.5561	-1.4453	0	0.3	0.3	0.5	0.5	2.5	2.5	2.5	2.5	1	1
1.1679	-1.426	-1.3661	0	0.3	0.3	0.5	0.5	2.5	2.5	2.5	2.5	1	1
1.7797	-0.9288	-1.5097	-1	0.3	0.3	0.5	0.5	2.5	2.5	2.5	2.5	1	1
2.0635	-0.8695	0.3158	-1	0.3	0.3	0.5	0.5	2.5	2.5	2.5	2.5	1	1
1.2747	-0.9453	0.5613	0	0.3	0.3	0.5	0.5	2.5	2.5	2.5	2.5	1	1
1.014	-0.6495	-0.1318	0	0.3	0.3	0.5	0.5	2.5	2.5	2.5	2.5	1	1
0.7796	-0.9698	-0.6901	1	0.3	0.3	0.5	0.5	2.5	2.5	2.5	2.5	1	1
1.2241	-0.7939	-1.0031	0	0.3	0.3	0.5	0.5	2.5	2.5	2.5	2.5	1	1
0.9182	-0.0398	-1.099	0	1.41	0.51	0.5	0.5	2.5	1.11	2.5	2.5	1	1.2
0.3794	0.5076	-0.8477	0	1.41	0.51	0.5	0.5	2.5	1.11	2.5	2.5	1	1.2
-0.0447	0.8438	-0.645	0	0.3	0.3	0.5	0.5	2.5	2.5	2.5	2.5	1	1
-0.4481	1.2061	-0.4454	0	0.3	0.3	0.5	0.5	2.5	2.5	2.5	2.5	1	1
-0.8166	1.5927	-0.1784	0	0.3	0.3	0.5	0.5	2.5	2.5	2.5	2.5	1	1
-1.1102	1.9527	0.1016	0	0.3	0.3	0.5	0.5	2.5	2.5	2.5	2.5	1	1
-1.6085	1.964	0.3505	0	0.3	0.3	0.5	0.5	2.5	2.5	2.5	2.5	1	1
-1.5992	2.5459	0.2429	0	0.3	0.3	0.5	0.5	2.5	2.5	2.5	2.5	1	1
-2.1593	2.12	-0.4052	-1	0.3	0.3	0.5	0.5	2.5	2.5	2.5	2.5	1	1
-2.6236	1.8063	-1.042	0	0.3	0.3	0.5	0.5	2.5	2.5	2.5	2.5	1	1
-2.1241	1.9	-1.2477	0	0.3	0.3	0.5	0.5	2.5	2.5	2.5	2.5	1	1
-1.5912	1.7352	-1.4127	0	0.3	0.3	0.5	0.5	2.5	2.5	2.5	2.5	1	1
-1.0743	1.5087	-1.5517	0	0.3	0.3	0.5	0.5	2.5	2.5	2.5	2.5	1	1
-0.529	1.2917	-1.6006	1	0.3	0.3	0.5	0.5	2.5	2.5	2.5	2.5	1	1
0.0734	1.1674	-1.6181	0	0.3	0.51	0.5	0.5	2.5	1.11	2.5	2.5	1	1.2
0.635	1.1748	-1.573	0	0.3	0.51	0.5	0.5	2.5	1.11	2.5	2.5	1	1.2
1.2105	1.1687	-1.5598	-1	0.3	0.3	0.5	0.5	2.5	2.5	2.5	2.5	1	1
1.7879	1.1262	-1.5354	0	0.3	0.3	0.5	0.5	2.5	2.5	2.5	2.5	1	1
2.361	1.0658	-1.4313	0	0.3	0.3	0.5	0.5	2.5	2.5	2.5	2.5	1	1
2.6926	1.0217	-0.997	0	0.3	0.3	0.5	0.5	2.5	2.5	2.5	2.5	1	1
2.8374	0.4926	-1.4668	0	0.3	0.3	0.5	0.5	2.5	2.5	2.5	2.5	1	1
2.9797	0.4632	-2.3865	0	0.3	0.3	0.5	0.5	2.5	2.5	2.5	2.5	1	1
2.5441	0.1814	-2.3998	0	0.3	0.3	0.5	0.5	2.5	2.5	2.5	2.5	1	1
1.9752	0.1715	-2.2849	0	0.3	0.3	0.5	0.5	2.5	2.5	2.5	2.5	1	1
1.4118	0.1978	-2.1507	0	0.3	0.3	0.5	0.5	2.5	2.5	2.5	2.5	1	1
0.8575	0.1836	-1.9667	0	0.3	0.51	0.5	0.5	2.5	1.11	2.5	2.5	1	1.2
0.2981	0.0355	-1.7937	0	0.3	0.51	0.5	0.5	2.5	1.11	2.5	2.5	1	1.2
-0.2025	-0.2178	-1.6584	0	0.3	0.3	0.5	0.5	2.5	2.5	2.5	2.5	1	1
-0.69	-0.4969	-1.5285	-1	0.3	0.3	0.5	0.5	2.5	2.5	2.5	2.5	1	1
-1.2078	-0.717	-1.3485	-1	0.3	0.3	0.5	0.5	2.5	2.5	2.5	2.5	1	1
-1.7047	-0.8848	-1.1127	1	0.3	0.3	0.5	0.5	2.5	2.5	2.5	2.5	1	1
-1.5533	-1.2428	-0.5885	0	0.3	0.3	0.5	0.5	2.5	2.5	2.5	2.5	1	1
-0.7789	-0.783	-0.5138	0	0.3	0.3	0.5	0.5	2.5	2.5	2.5	2.5	1	1
-0.3592	-0.9393	-0.2203	0	0.3	0.3	0.5	0.5	2.5	2.5	2.5	2.5	1	1
0.1042	-1.1368	0.0496	0	0.3	0.51	0.5	0.5	2.5	1.11	2.5	2.5	1	1.2
0.6142	-1.3548	0.2304	0	1.41	0.51	0.5	0.5	2.5	1.11	2.5	2.5	1	1.2
1.0887	-1.7016	0.3276	0	0.3	0.51	0.5	0.5	2.5	1.11	2.5	2.5	1	1.2
1.4638	-2.1206	0.3842	0	0.3	0.3	0.5	0.5	2.5	2.5	2.5	2.5	1	1
1.7496	-2.5607	0.4296	0	0.3	0.3	0.5	0.5	2.5	2.5	2.5	2.5	1	1
2.2684	-2.3537	0.1591	-1	0.3	0.3	0.5	0.5	2.5	2.5	2.5	2.5	1	1
2.3376	-2.5923	0.93	0	0.3	0.3	0.5	0.5	2.5	2.5	2.5	2.5	1	1
2.613	-2.6848	1.4181	1	0.3	0.3	0.5	0.5	2.5	2.5	2.5	2.5	1	1
2.9141	-2.8247	1.8809	0	0.3	0.3	0.5	0.5	2.5	2.5	2.5	2.5	1	1
3.2152	-2.9607	2.3172	0	0.3	0.3	0.5	0.5	2.5	2.5	2.5	2.5	1	1
3.008	-2.134	2.356	0	0.3	0.3	0.5	0.5	2.5	2.5	2.5	2.5	1	1
2.6547	-1.4996	2.0528	-1	0.3	0.3	0.5	0.5	2.5	2.5	2.5	2.5	1	1
2.064	-1.4158	2.0857	0	0.3	0.3	0.5	0.5	2.5	2.5	2.5	2.5	1	1
1.4534	-1.3508	2.105	0	0.3	0.3	0.5	0.5	2.5	2.5	2.5	2.5	1	1
0.8766	-1.2345	2.096	0	0.3	0.3	0.5	0.5	2.5	2.5	2.5	2.5	1	1
0.327	-1.031	2.1048	0	0.3	0.3	0.5	0.5	2.5	2.5	2.5	2.5	1	1
-0.2131	-0.8162	2.1637	0	0.3	0.3	0.5	0.5	2.5	2.5	2.5	2.5	1	1
-0.7639	-0.6276	2.2352	-1	0.3	0.3	0.5	0.5	2.5	2.5	2.5	2.5	1	1
-1.465	-0.5806	2.4032	1	0.3	0.3	0.5	0.5	2.5	2.5	2.5	2.5	1	1
-2.5009	-0.3402	2.3661	-1	0.3	0.3	0.5	0.5	2.5	2.5	2.5	2.5	1	1
-2.6031	-0.5199	1.7764	1	0.3	0.3	0.5	0.5	2.5	2.5	2.5	2.5	1	1
-1.6964	0.0064	1.9286	1	0.3	0.3	0.5	0.5	2.5	2.5	2.5	2.5	1	1
-1.1756	0.1981	1.5459	0	0.3	0.3	0.5	0.5	2.5	2.5	2.5	2.5	1	1
-0.9438	0.8197	1.098	0	0.3	0.3	0.5	0.5	2.5	2.5	2.5	2.5	1	1
-0.4018	0.9706	0.9641	0	0.3	0.3	0.5	0.5	2.5	2.5	2.5	2.5	1	1
0.1403	1.1134	0.7673	0	0.3	0.51	0.5	0.5	2.5	1.11	2.5	2.5	1	1.2
0.6362	1.193	0.47	0	1.41	0.51	0.5	0.5	2.5	1.11	2.5	2.5	1	1.2
1.1325	1.2347	0.1659	0	0.3	0.3	0.5	0.5	2.5	2.5	2.5	2.5	1	1
1.6561	1.2676	-0.0939	0	0.3	0.3	0.5	0.5	2.5	2.5	2.5	2.5	1	1
2.1874	1.3556	-0.349	0	0.3	0.3	0.5	0.5	2.5	2.5	2.5	2.5	1	1
2.6199	1.6992	-0.527	1	0.3	0.3	0.5	0.5	2.5	2.5	2.5	2.5	1	1
2.7457	2.1653	-0.6731	0	0.3	0.3	0.5	0.5	2.5	2.5	2.5	2.5	1	1
2.23	2.1426	0.0994	0	0.3	0.3	0.5	0.5	2.5	2.5	2.5	2.5	1	1
2.6781	1.4764	0.4488	0	0.3	0.3	0.5	0.5	2.5	2.5	2.5	2.5	1	1
2.946	0.6844	0.4018	-1	0.3	0.3	0.5	0.5	2.5	2.5	2.5	2.5	1	1
2.6367	0.938	0.9292	1	0.3	0.3	0.5	0.5	2.5	2.5	2.5	2.5	1	1
2.3489	1.7477	1.0495	-1	0.3	0.3	0.5	0.5	2.5	2.5	2.5	2.5	1	1
1.9943	1.374	1.2292	0	0.3	0.3	0.5	0.5	2.5	2.5	2.5	2.5	1	1
1.5961	0.9388	1.2256	0	0.3	0.3	0.5	0.5	2.5	2.5	2.5	2.5	1	1
1.9164	-0.0377	1.4298	0	0.3	0.3	0.5	0.5	2.5	2.5	2.5	2.5	1	1
2.1933	-0.2184	2.0499	0	0.3	0.3	0.5	0.5	2.5	2.5	2.5	2.5	1	1
2.4738	0.5908	2.5804	0	0.3	0.3	0.5	0.5	2.5	2.5	2.5	2.5	1	1
2.2922	1.3443	2.5796	-1	0.3	0.3	0.5	0.5	2.5	2.5	2.5	2.5	1	1
1.7537	1.3228	2.3034	0	0.3	0.3	0.5	0.5	2.5	2.5	2.5	2.5	1	1
1.2105	1.387	2.0566	0	0.3	0.3	0.5	0.5	2.5	2.5	2.5	2.5	1	1
0.6545	1.5246	1.9041	0	0.3	0.3	0.5	0.5	2.5	2.5	2.5	2.5	1	1
0.0964	1.6626	1.8448	0	0.3	0.3	0.5	0.5	2.5	2.5	2.5	2.5	1	1
-0.4824	1.7328	1.7676	0	0.3	0.3	0.5	0.5	2.5	2.5	2.5	2.5	1	1
-1.0699	1.8097	1.6598	0	0.3	0.3	0.5	0.5	2.5	2.5	2.5	2.5	1	1
-1.6016	1.9909	1.4074	0	0.3	0.3	0.5	0.5	2.5	2.5	2.5	2.5	1	1
-2.0441	2.2547	1.2053	-1	0.3	0.3	0.5	0.5	2.5	2.5	2.5	2.5	1	1
-2.316	1.5793	0.9333	-1	0.3	0.3	0.5	0.5	2.5	2.5	2.5	2.5	1	1
-2.8166	1.2633	1.724	1	0.3	0.3	0.5	0.5	2.5	2.5	2.5	2.5	1	1
-2.3704	1.1509	2.2571	1	0.3	0.3	0.5	0.5	2.5	2.5	2.5	2.5	1	1
-1.7537	1.1709	2.3919	0	0.3	0.3	0.5	0.5	2.5	2.5	2.5	2.5	1	1
-1.1555	1.0987	2.3144	0	0.3	0.3	0.5	0.5	2.5	2.5	2.5	2.5	1	1
-0.6376	0.8946	2.1694	0	0.3	0.3	0.5	0.5	2.5	2.5	2.5	2.5	1	1
-0.1194	0.6316	2.0663	0	0.3	0.3	0.5	0.5	2.5	2.5	2.5	2.5	1	1
0.3959	0.3763	2.0508	0	0.3	0.51	0.5	0.5	2.5	1.11	2.5	2.5	1	1.2
0.9328	0.2065	2.0202	0	0.3	0.51	0.5	0.5	2.5	1.11	2.5	2.5	1	1.2
1.4795	-0.0322	1.9718	0	0.3	0.3	0.5	0.5	2.5	2.5	2.5	2.5	1	1
1.5132	-0.7385	1.5985	0	0.3	0.3	0.5	0.5	2.5	2.5	2.5	2.5	1	1
1.206	-0.4954	1.2001	0	0.3	0.3	0.5	0.5	2.5	2.5	2.5	2.5	1	1
0.576	-0.4147	1.1393	0	1.41	0.51	0.5	0.5	2.5	1.11	2.5	2.5	1	1.2
0.0188	-0.5251	1.1491	0	0.3	0.51	0.5	0.5	2.5	1.11	2.5	2.5	1	1.2
-0.5415	-0.7228	1.0808	0	0.3	0.3	0.5	0.5	2.5	2.5	2.5	2.5	1	1
-1.0554	-0.9535	0.9441	1	0.3	0.3	0.5	0.5	2.5	2.5	2.5	2.5	1	1
-1.5949	-1.1055	0.7481	-1	0.3	0.3	0.5	0.5	2.5	2.5	2.5	2.5	1	1
-2.1556	-1.1548	0.5755	0	0.3	0.3	0.5	0.5	2.5	2.5	2.5	2.5	1	1
-2.7359	-1.1803	0.4701	1	0.3	0.3	0.5	0.5	2.5	2.5	2.5	2.5	1	1
-2.1953	3.7845	2.4824	-1	0.3	0.3	0.5	0.5	2.5	2.5	2.5	2.5	1	1
-2.3828	3.2466	2.697	1	0.3	0.3	0.5	0.5	2.5	2.5	2.5	2.5	1	1
-2.3878	2.6898	2.8515	-1	0.3	0.3	0.5	0.5	2.5	2.5	2.5	2.5	1	1
-2.3317	2.1188	2.972	0	0.3	0.3	0.5	0.5	2.5	2.5	2.5	2.5	1	1
-2.2745	1.5449	3.034	-1	0.3	0.3	0.5	0.5	2.5	2.5	2.5	2.5	1	1
-2.2587	0.9621	3.1273	0	0.3	0.3	0.5	0.5	2.5	2.5	2.5	2.5	1	1
-2.2532	0.3922	3.2742	1	0.3	0.3	0.5	0.5	2.5	2.5	2.5	2.5	1	1
-1.7542	-0.3486	3.2091	0	0.3	0.3	0.5	0.5	2.5	2.5	2.5	2.5	1	1
-1.5963	-1.0978	3.5624	1	0.3	0.3	0.5	0.5	2.5	2.5	2.5	2.5	1	1
-1.3811	-1.7686	3.133	0	0.3	0.3	0.5	0.5	2.5	2.5	2.5	2.5	1	1
-1.134	-1.7847	2.6235	-1	0.3	0.3	0.5	0.5	2.5	2.5	2.5	2.5	1	1
-0.9202	-1.8133	2.0852	0	0.3	0.3	0.5	0.5	2.5	2.5	2.5	2.5	1	1
-0.7139	-1.9153	1.5601	1	0.3	0.3	0.5	0.5	2.5	2.5	2.5	2.5	1	1
-0.41	-2.0104	1.0696	0	0.3	0.3	0.5	0.5	2.5	2.5	2.5	2.5	1	1
-0.0721	-2.0921	0.6193	0	0.3	0.3	0.5	0.5	2.5	2.5	2.5	2.5	1	1
0.244	-2.1773	0.1397	0	0.3	0.51	0.5	0.5	2.5	1.11	2.5	2.5	1	1.2
0.5527	-2.2622	-0.3308	0	0.3	0.3	0.5	0.5	2.5	2.5	2.5	2.5	1	1
0.9667	-2.3754	-0.7483	0	0.3	0.3	0.5	0.5	2.5	2.5	2.5	2.5	1	1
1.4455	-2.5395	-1.057	0	0.3	0.3	0.5	0.5	2.5	2.5	2.5	2.5	1	1
1.9644	-2.6205	-1.3323	0	0.3	0.3	0.5	0.5	2.5	2.5	2.5	2.5	1	1
2.451	-2.6728	-1.65	1	0.3	0.3	0.5	0.5	2.5	2.5	2.5	2.5	1	1
-1.824	1.1425	-2.159	0	0.3	0.3	0.5	0.5	2.5	2.5	2.5	2.5	1	1
-1.7277	0.3809	-2.5512	1	0.3	0.3	0.5	0.5	2.5	2.5	2.5	2.5	1	1
-1.6161	-0.6326	-2.4527	1	0.3	0.3	0.5	0.5	2.5	2.5	2.5	2.5	1	1
-0.9765	-0.9035	-2.5684	-1	0.3	0.3	0.5	0.5	2.5	2.5	2.5	2.5	1	1
-0.4197	-1.0733	-2.629	0	0.3	0.3	0.5	0.5	2.5	2.5	2.5	2.5	1	1
0.156	-1.2103	-2.596	0	0.3	0.3	0.5	0.5	2.5	2.5	2.5	2.5	1	1
0.736	-1.2705	-2.5301	0	0.3	0.3	0.5	0.5	2.5	2.5	2.5	2.5	1	1
1.3183	-1.2605	-2.5268	-1	0.3	0.3	0.5	0.5	2.5	2.5	2.5	2.5	1	1
1.8634	-1.2436	-2.5641	0	0.3	0.3	0.5	0.5	2.5	2.5	2.5	2.5	1	1
2.4241	-1.4873	-2.2277	1	0.3	0.3	0.5	0.5	2.5	2.5	2.5	2.5	1	1
Open Channel Configuration
x	y	z	q	eps_attr-in	eps_repul-in	eps_attr-out	eps_repul-out	rcut_attr-in	rcut_repul-in	rcut_attr-out	rcut_repul-out	sigma_att	sigma_repul
-2.67	-1.339	-0.315	0	0.46	0.3	0.5	0.5	2.5	2.5	2.5	2.5	1	1
-1.5275	1.4302	-3.45	1	0.46	0.3	0.5	0.5	2.5	2.5	2.5	2.5	1	1
-0.9584	0.8157	-3.4543	0	0.46	0.3	0.5	0.5	2.5	2.5	2.5	2.5	1	1
-1.2838	0.455	-3.1128	0	0.46	0.3	0.5	0.5	2.5	2.5	2.5	2.5	1	1
-1.4232	-0.1182	-2.5284	-1	0.46	0.3	0.5	0.5	2.5	2.5	2.5	2.5	1	1
-2.231	-0.7009	-2.0665	-1	0.46	0.3	0.5	0.5	2.5	2.5	2.5	2.5	1	1
-2.7465	-1.1579	-1.4649	1	0.46	0.3	0.5	0.5	2.5	2.5	2.5	2.5	1	1
-2.7803	-1.6665	-0.6742	-1	0.46	0.3	0.5	0.5	2.5	2.5	2.5	2.5	1	1
-2.3478	-2.1423	-0.5986	0	0.46	0.3	0.5	0.5	2.5	2.5	2.5	2.5	1	1
-1.7897	-1.9991	-0.6427	1	0.46	0.3	0.5	0.5	2.5	2.5	2.5	2.5	1	1
-1.2257	-1.8639	-0.7423	0	0.46	0.3	0.5	0.5	2.5	2.5	2.5	2.5	1	1
-0.6609	-1.8604	-0.9167	0	0.46	0.3	0.5	0.5	2.5	2.5	2.5	2.5	1	1
-0.0799	-1.9195	-1.015	0	0.46	0.3	0.5	0.5	2.5	2.5	2.5	2.5	1	1
0.5055	-1.9429	-1.0513	0	0.46	0.3	0.5	0.5	2.5	2.5	2.5	2.5	1	1
1.106	-1.6693	-1.0444	0	0.46	0.3	0.5	0.5	2.5	2.5	2.5	2.5	1	1
1.8412	-1.2782	-1.3441	-1	0.46	0.3	0.5	0.5	2.5	2.5	2.5	2.5	1	1
1.9864	-0.2225	-0.1783	-1	0.46	0.3	0.5	0.5	2.5	2.5	2.5	2.5	1	1
1.4477	-0.6955	0.3493	0	0.46	0.3	0.5	0.5	2.5	2.5	2.5	2.5	1	1
1.1439	-0.4618	-0.1886	0	0.46	0.3	0.5	0.5	2.5	2.5	2.5	2.5	1	1
0.9672	-0.9471	-0.6052	1	0.46	0.3	0.5	0.5	2.5	2.5	2.5	2.5	1	1
1.2062	-1.0057	-1.1293	0	0.46	0.3	0.5	0.5	2.5	2.5	2.5	2.5	1	1
0.8727	-0.2919	-1.1306	0	1.38	9.85	0.5	0.5	2.5	1.075	2.5	2.5	1	1.2
0.3182	0.3049	-1.1274	0	1.38	9.85	0.5	0.5	2.5	1.075	2.5	2.5	1	1.2
-0.1245	0.6757	-1.0043	0	0.46	0.3	0.5	0.5	2.5	2.5	2.5	2.5	1	1
-0.5362	1.0737	-0.9667	0	0.46	0.3	0.5	0.5	2.5	2.5	2.5	2.5	1	1
-0.8819	1.5448	-0.9078	0	0.46	0.3	0.5	0.5	2.5	2.5	2.5	2.5	1	1
-1.1539	2.0045	-0.8545	0	0.46	0.3	0.5	0.5	2.5	2.5	2.5	2.5	1	1
-1.6159	2.181	-0.6243	0	0.46	0.3	0.5	0.5	2.5	2.5	2.5	2.5	1	1
-1.4883	2.6473	-1.0144	0	0.46	0.3	0.5	0.5	2.5	2.5	2.5	2.5	1	1
-2.1479	2.1998	-1.3457	-1	0.46	0.3	0.5	0.5	2.5	2.5	2.5	2.5	1	1
-2.6588	1.7466	-1.7977	0	0.46	0.3	0.5	0.5	2.5	2.5	2.5	2.5	1	1
-2.158	1.674	-1.9896	0	0.46	0.3	0.5	0.5	2.5	2.5	2.5	2.5	1	1
-1.6583	1.399	-2.0735	0	0.46	0.3	0.5	0.5	2.5	2.5	2.5	2.5	1	1
-1.1772	1.0795	-2.1139	0	0.46	0.3	0.5	0.5	2.5	2.5	2.5	2.5	1	1
-0.6559	0.8009	-2.0898	1	0.46	0.3	0.5	0.5	2.5	2.5	2.5	2.5	1	1
-0.0901	0.6116	-2.0551	0	0.46	9.85	0.5	0.5	2.5	1.075	2.5	2.5	1	1.2
0.4856	0.514	-2.0616	0	0.46	9.85	0.5	0.5	2.5	1.075	2.5	2.5	1	1.2
1.0502	0.4241	-2.1326	-1	0.46	0.3	0.5	0.5	2.5	2.5	2.5	2.5	1	1
1.6087	0.3031	-2.2001	0	0.46	0.3	0.5	0.5	2.5	2.5	2.5	2.5	1	1
2.1788	0.1897	-2.1812	0	0.46	0.3	0.5	0.5	2.5	2.5	2.5	2.5	1	1
2.6302	0.252	-1.9122	0	0.46	0.3	0.5	0.5	2.5	2.5	2.5	2.5	1	1
2.769	-0.2442	-2.4217	0	0.46	0.3	0.5	0.5	2.5	2.5	2.5	2.5	1	1
2.5743	-0.6367	-3.1954	0	0.46	0.3	0.5	0.5	2.5	2.5	2.5	2.5	1	1
2.1635	-0.9092	-2.9477	0	0.46	0.3	0.5	0.5	2.5	2.5	2.5	2.5	1	1
1.6533	-0.8097	-2.6838	0	0.46	0.3	0.5	0.5	2.5	2.5	2.5	2.5	1	1
1.1571	-0.6591	-2.4012	0	0.46	0.3	0.5	0.5	2.5	2.5	2.5	2.5	1	1
0.6758	-0.5228	-2.108	0	0.46	9.85	0.5	0.5	2.5	1.075	2.5	2.5	1	1.2
0.1421	-0.4675	-1.8352	0	0.46	9.85	0.5	0.5	2.5	1.075	2.5	2.5	1	1.2
-0.4082	-0.5417	-1.6144	0	0.46	0.3	0.5	0.5	2.5	2.5	2.5	2.5	1	1
-0.9345	-0.6858	-1.4524	-1	0.46	0.3	0.5	0.5	2.5	2.5	2.5	2.5	1	1
-1.4688	-0.8144	-1.2875	-1	0.46	0.3	0.5	0.5	2.5	2.5	2.5	2.5	1	1
-1.9852	-0.9145	-1.0374	1	0.46	0.3	0.5	0.5	2.5	2.5	2.5	2.5	1	1
-1.7775	-0.9913	-0.4182	0	0.46	0.3	0.5	0.5	2.5	2.5	2.5	2.5	1	1
-1.0045	-0.513	-0.4213	0	0.46	0.3	0.5	0.5	2.5	2.5	2.5	2.5	1	1
-0.5825	-0.7429	-0.0985	0	0.46	0.3	0.5	0.5	2.5	2.5	2.5	2.5	1	1
-0.0963	-0.9745	0.1348	0	0.46	9.85	0.5	0.5	2.5	1.075	2.5	2.5	1	1.2
0.4174	-1.1851	0.2916	0	1.38	9.85	0.5	0.5	2.5	1.075	2.5	2.5	1	1.2
0.9224	-1.4418	0.4531	0	1.38	9.85	0.5	0.5	2.5	1.075	2.5	2.5	1	1.2
1.342	-1.775	0.6836	0	0.46	0.3	0.5	0.5	2.5	2.5	2.5	2.5	1	1
1.6456	-2.1714	0.8532	0	0.46	0.3	0.5	0.5	2.5	2.5	2.5	2.5	1	1
2.1747	-2.0302	0.5505	-1	0.46	0.3	0.5	0.5	2.5	2.5	2.5	2.5	1	1
2.2235	-2.2089	1.2988	0	0.46	0.3	0.5	0.5	2.5	2.5	2.5	2.5	1	1
2.5691	-2.3497	1.7352	1	0.46	0.3	0.5	0.5	2.5	2.5	2.5	2.5	1	1
2.9166	-2.524	2.1545	0	0.46	0.3	0.5	0.5	2.5	2.5	2.5	2.5	1	1
3.2615	-2.6834	2.5413	0	0.46	0.3	0.5	0.5	2.5	2.5	2.5	2.5	1	1
3.0455	-1.8519	2.6987	0	0.46	0.3	0.5	0.5	2.5	2.5	2.5	2.5	1	1
2.637	-1.235	2.4435	-1	0.46	0.3	0.5	0.5	2.5	2.5	2.5	2.5	1	1
2.0352	-1.2265	2.4177	0	0.46	0.3	0.5	0.5	2.5	2.5	2.5	2.5	1	1
1.4206	-1.2407	2.3736	0	0.46	0.3	0.5	0.5	2.5	2.5	2.5	2.5	1	1
0.8377	-1.2017	2.321	0	0.46	0.3	0.5	0.5	2.5	2.5	2.5	2.5	1	1
0.2692	-1.0498	2.2992	0	0.46	0.3	0.5	0.5	2.5	2.5	2.5	2.5	1	1
-0.2726	-0.8582	2.3235	0	0.46	0.3	0.5	0.5	2.5	2.5	2.5	2.5	1	1
-0.8263	-0.6873	2.3747	-1	0.46	0.3	0.5	0.5	2.5	2.5	2.5	2.5	1	1
-1.5282	-0.5844	2.4639	1	0.46	0.3	0.5	0.5	2.5	2.5	2.5	2.5	1	1
-2.5349	-0.175	2.3849	-1	0.46	0.3	0.5	0.5	2.5	2.5	2.5	2.5	1	1
-2.6028	-0.5582	1.8935	1	0.46	0.3	0.5	0.5	2.5	2.5	2.5	2.5	1	1
-1.6287	-0.0476	1.9973	1	0.46	0.3	0.5	0.5	2.5	2.5	2.5	2.5	1	1
-1.084	0.193	1.6469	0	0.46	0.3	0.5	0.5	2.5	2.5	2.5	2.5	1	1
-0.6679	0.8129	1.2675	0	0.46	0.3	0.5	0.5	2.5	2.5	2.5	2.5	1	1
-0.0692	0.9531	1.21	0	0.46	0.3	0.5	0.5	2.5	2.5	2.5	2.5	1	1
0.507	1.0973	1.1163	0	0.46	9.85	0.5	0.5	2.5	1.075	2.5	2.5	1	1.2
1.0759	1.2073	0.9393	0	0.46	9.85	0.5	0.5	2.5	1.075	2.5	2.5	1	1.2
1.6226	1.25	0.7192	0	0.46	0.3	0.5	0.5	2.5	2.5	2.5	2.5	1	1
2.174	1.2514	0.5384	0	0.46	0.3	0.5	0.5	2.5	2.5	2.5	2.5	1	1
2.7338	1.3053	0.3927	0	0.46	0.3	0.5	0.5	2.5	2.5	2.5	2.5	1	1
3.1922	1.6073	0.2288	1	0.46	0.3	0.5	0.5	2.5	2.5	2.5	2.5	1	1
3.4374	1.9706	0.157	0	0.46	0.3	0.5	0.5	2.5	2.5	2.5	2.5	1	1
2.7791	2.1212	0.7589	0	0.46	0.3	0.5	0.5	2.5	2.5	2.5	2.5	1	1
3.1687	1.6465	1.2901	0	0.46	0.3	0.5	0.5	2.5	2.5	2.5	2.5	1	1
3.5793	0.9669	1.5288	-1	0.46	0.3	0.5	0.5	2.5	2.5	2.5	2.5	1	1
2.9844	1.1539	1.6603	1	0.46	0.3	0.5	0.5	2.5	2.5	2.5	2.5	1	1
2.55	1.9114	1.7365	-1	0.46	0.3	0.5	0.5	2.5	2.5	2.5	2.5	1	1
2.2347	1.4694	1.8032	0	0.46	0.3	0.5	0.5	2.5	2.5	2.5	2.5	1	1
1.9177	0.9289	1.5382	0	0.46	0.3	0.5	0.5	2.5	2.5	2.5	2.5	1	1
1.8044	0.007	1.4959	0	0.46	0.3	0.5	0.5	2.5	2.5	2.5	2.5	1	1
2.2275	-0.3175	1.817	0	0.46	0.3	0.5	0.5	2.5	2.5	2.5	2.5	1	1
2.5297	0.1485	2.53	0	0.46	0.3	0.5	0.5	2.5	2.5	2.5	2.5	1	1
2.4371	0.8098	2.8737	-1	0.46	0.3	0.5	0.5	2.5	2.5	2.5	2.5	1	1
1.8879	0.9879	2.6109	0	0.46	0.3	0.5	0.5	2.5	2.5	2.5	2.5	1	1
1.3693	1.2062	2.4406	0	0.46	0.3	0.5	0.5	2.5	2.5	2.5	2.5	1	1
0.8365	1.4179	2.3381	0	0.46	0.3	0.5	0.5	2.5	2.5	2.5	2.5	1	1
0.2788	1.5662	2.2272	0	0.46	0.3	0.5	0.5	2.5	2.5	2.5	2.5	1	1
-0.2763	1.6495	2.0729	0	0.46	0.3	0.5	0.5	2.5	2.5	2.5	2.5	1	1
-0.835	1.7654	1.8853	0	0.46	0.3	0.5	0.5	2.5	2.5	2.5	2.5	1	1
-1.3063	1.9726	1.5809	0	0.46	0.3	0.5	0.5	2.5	2.5	2.5	2.5	1	1
-1.6766	2.2263	1.3135	-1	0.46	0.3	0.5	0.5	2.5	2.5	2.5	2.5	1	1
-2.0425	1.6005	1.0322	-1	0.46	0.3	0.5	0.5	2.5	2.5	2.5	2.5	1	1
-2.6226	1.3145	1.7235	1	0.46	0.3	0.5	0.5	2.5	2.5	2.5	2.5	1	1
-2.2172	1.1815	2.3016	1	0.46	0.3	0.5	0.5	2.5	2.5	2.5	2.5	1	1
-1.6192	1.1655	2.4848	0	0.46	0.3	0.5	0.5	2.5	2.5	2.5	2.5	1	1
-1.0214	1.0563	2.4548	0	0.46	0.3	0.5	0.5	2.5	2.5	2.5	2.5	1	1
-0.507	0.8143	2.354	0	0.46	0.3	0.5	0.5	2.5	2.5	2.5	2.5	1	1
-0.0066	0.5145	2.29	0	0.46	0.3	0.5	0.5	2.5	2.5	2.5	2.5	1	1
0.4886	0.2181	2.2869	0	0.46	9.85	0.5	0.5	2.5	1.075	2.5	2.5	1	1.2
1.0217	0.0036	2.2486	0	0.46	9.85	0.5	0.5	2.5	1.075	2.5	2.5	1	1.2
1.5563	-0.2037	2.0984	0	0.46	0.3	0.5	0.5	2.5	2.5	2.5	2.5	1	1
1.4496	-0.8875	1.6475	0	0.46	0.3	0.5	0.5	2.5	2.5	2.5	2.5	1	1
1.1387	-0.5423	1.3345	0	0.46	0.3	0.5	0.5	2.5	2.5	2.5	2.5	1	1
0.5425	-0.5057	1.2655	0	1.38	9.85	0.5	0.5	2.5	1.075	2.5	2.5	1	1.2
-0.0242	-0.6124	1.2579	0	0.46	9.85	0.5	0.5	2.5	1.075	2.5	2.5	1	1.2
-0.5806	-0.8247	1.2275	0	0.46	0.3	0.5	0.5	2.5	2.5	2.5	2.5	1	1
-1.1031	-1.0925	1.096	1	0.46	0.3	0.5	0.5	2.5	2.5	2.5	2.5	1	1
-1.6	-1.3379	0.8912	-1	0.46	0.3	0.5	0.5	2.5	2.5	2.5	2.5	1	1
-2.1214	-1.5456	0.7032	0	0.46	0.3	0.5	0.5	2.5	2.5	2.5	2.5	1	1
-2.6779	-1.7278	0.6109	1	0.46	0.3	0.5	0.5	2.5	2.5	2.5	2.5	1	1
-1.79	3.7306	2.5519	-1	0.46	0.3	0.5	0.5	2.5	2.5	2.5	2.5	1	1
-2.0442	3.2522	2.7887	1	0.46	0.3	0.5	0.5	2.5	2.5	2.5	2.5	1	1
-2.1342	2.7157	2.9712	-1	0.46	0.3	0.5	0.5	2.5	2.5	2.5	2.5	1	1
-2.1698	2.151	3.1138	0	0.46	0.3	0.5	0.5	2.5	2.5	2.5	2.5	1	1
-2.205	1.5795	3.1793	-1	0.46	0.3	0.5	0.5	2.5	2.5	2.5	2.5	1	1
-2.2788	1.0185	3.2419	0	0.46	0.3	0.5	0.5	2.5	2.5	2.5	2.5	1	1
-2.3511	0.4685	3.3487	1	0.46	0.3	0.5	0.5	2.5	2.5	2.5	2.5	1	1
-2.0677	-0.327	3.3462	0	0.46	0.3	0.5	0.5	2.5	2.5	2.5	2.5	1	1
-1.9095	-1.0035	3.3317	1	0.46	0.3	0.5	0.5	2.5	2.5	2.5	2.5	1	1
-1.5742	-1.706	3.3083	0	0.46	0.3	0.5	0.5	2.5	2.5	2.5	2.5	1	1
-1.2621	-1.7614	2.8304	-1	0.46	0.3	0.5	0.5	2.5	2.5	2.5	2.5	1	1
-0.9755	-1.8444	2.3203	0	0.46	0.3	0.5	0.5	2.5	2.5	2.5	2.5	1	1
-0.7231	-1.98	1.8233	1	0.46	0.3	0.5	0.5	2.5	2.5	2.5	2.5	1	1
-0.3827	-2.0682	1.3406	0	0.46	0.3	0.5	0.5	2.5	2.5	2.5	2.5	1	1
-0.0129	-2.1107	0.9011	0	0.46	0.3	0.5	0.5	2.5	2.5	2.5	2.5	1	1
0.3352	-2.1537	0.455	0	0.46	9.85	0.5	0.5	2.5	1.075	2.5	2.5	1	1.2
0.6975	-2.2855	0.0131	0	0.46	0.3	0.5	0.5	2.5	2.5	2.5	2.5	1	1
1.0978	-2.5045	-0.3528	0	0.46	0.3	0.5	0.5	2.5	2.5	2.5	2.5	1	1
1.5658	-2.7656	-0.5852	0	0.46	0.3	0.5	0.5	2.5	2.5	2.5	2.5	1	1
2.0823	-2.9144	-0.8224	0	0.46	0.3	0.5	0.5	2.5	2.5	2.5	2.5	1	1
2.5685	-3.0879	-1.1014	1	0.46	0.3	0.5	0.5	2.5	2.5	2.5	2.5	1	1
-2.0105	0.5737	-2.7206	0	0.46	0.3	0.5	0.5	2.5	2.5	2.5	2.5	1	1
-1.8558	-0.2969	-2.8982	1	0.46	0.3	0.5	0.5	2.5	2.5	2.5	2.5	1	1
-1.7118	-1.1873	-2.4057	1	0.46	0.3	0.5	0.5	2.5	2.5	2.5	2.5	1	1
-1.0659	-1.4792	-2.2478	-1	0.46	0.3	0.5	0.5	2.5	2.5	2.5	2.5	1	1
-0.5205	-1.6845	-2.286	0	0.46	0.3	0.5	0.5	2.5	2.5	2.5	2.5	1	1
0.0448	-1.8463	-2.2289	0	0.46	0.3	0.5	0.5	2.5	2.5	2.5	2.5	1	1
0.6163	-1.958	-2.1525	0	0.46	0.3	0.5	0.5	2.5	2.5	2.5	2.5	1	1
1.1972	-2.0227	-2.153	-1	0.46	0.3	0.5	0.5	2.5	2.5	2.5	2.5	1	1
1.7505	-2.0873	-2.1963	0	0.46	0.3	0.5	0.5	2.5	2.5	2.5	2.5	1	1
2.3684	-2.3206	-2.0905	1	0.46	0.3	0.5	0.5	2.5	2.5	2.5	2.5	1	1
Ribosome Coordinates
x	y	z	q	eps_attr-in	eps_repul-in	eps_attr-out	eps_repul-out	rcut_attr-in	rcut_repul-in	rcut_attr-out	rcut_repul-out	sigma_att	sigma_repul
-7.51478	-1.68399	-0.886238	1	1	1	1	1	0	0	0	0	1.2	1.2
-8.1041	-1.63385	-1.64921	-1	1	1	1	1	0	0	0	0	1.2	1.2
-7.58648	-1.68558	-2.60204	-1	1	1	1	1	0	0	0	0	1.2	1.2
-6.8078	-1.55214	-2.66721	1	1	1	1	1	0	0	0	0	1.2	1.2
-6.9345	-0.932227	-2.06327	1	1	1	1	1	0	0	0	0	1.2	1.2
-7.18765	-0.476263	-0.88001	1	1	1	1	1	0	0	0	0	1.2	1.2
-7.55626	-0.161701	0.103331	0	1	1	1	1	0	0	0	0	1.2	1.2
-8.11125	0.693923	0.096178	1	1	1	1	1	0	0	0	0	1.2	1.2
-8.84851	0.62285	-0.422665	1	1	1	1	1	0	0	0	0	1.2	1.2
-8.7263	0.53167	-0.967654	0	1	1	1	1	0	0	0	0	1.2	1.2
-8.58186	0.502603	-1.52292	0	1	1	1	1	0	0	0	0	1.2	1.2
-8.45782	0.468627	-2.07929	1	1	1	1	1	0	0	0	0	1.2	1.2
-8.00938	0.26054	-2.76069	0	1	1	1	1	0	0	0	0	1.2	1.2
-7.34695	0.800207	-2.69998	1	1	1	1	1	0	0	0	0	1.2	1.2
-7.48079	1.18316	-2.27532	1	1	1	1	1	0	0	0	0	1.2	1.2
-7.70843	1.55205	-1.88268	1	1	1	1	1	0	0	0	0	1.2	1.2
-7.92513	1.97053	-1.59921	-1	1	1	1	1	0	0	0	0	1.2	1.2
-8.09666	2.45109	-1.72075	1	1	1	1	1	0	0	0	0	1.2	1.2
-8.35369	1.75613	-0.918598	1	1	1	1	1	0	0	0	0	1.2	1.2
-7.90209	1.20918	-0.784119	1	1	1	1	1	0	0	0	0	1.2	1.2
-7.45005	0.889351	-0.92273	-1	1	1	1	1	0	0	0	0	1.2	1.2
-7.06215	0.575055	-1.22116	0	1	1	1	1	0	0	0	0	1.2	1.2
-6.75509	0.266189	-1.56804	1	1	1	1	1	0	0	0	0	1.2	1.2
-6.43525	-0.068135	-1.91471	-1	1	1	1	1	0	0	0	0	1.2	1.2
-6.12391	-0.450625	-2.17596	-1	1	1	1	1	0	0	0	0	1.2	1.2
-5.77954	-0.832027	-2.38557	1	1	1	1	1	0	0	0	0	1.2	1.2
-6.29649	-0.319211	-3.0075	-1	1	1	1	1	0	0	0	0	1.2	1.2
-6.89655	0.036104	-3.14476	-1	1	1	1	1	0	0	0	0	1.2	1.2
-7.77609	-0.284098	-2.5378	-1	1	1	1	1	0	0	0	0	1.2	1.2
-8.22377	-0.55361	-1.58376	0	1	1	1	1	0	0	0	0	1.2	1.2
-8.55739	-0.388812	-0.385669	1	1	1	1	1	0	0	0	0	1.2	1.2
-8.3716	-0.342078	0.739254	1	1	1	1	1	0	0	0	0	1.2	1.2
-8.35968	0.447649	1.65795	1	1	1	1	1	0	0	0	0	1.2	1.2
-8.65766	0.520874	0.941092	0	1	1	1	1	0	0	0	0	1.2	1.2
-8.10694	-0.114718	-0.031991	0	1	1	1	1	0	0	0	0	1.2	1.2
-7.75334	-0.446516	-1.10868	-1	1	1	1	1	0	0	0	0	1.2	1.2
-7.4075	-0.677052	-2.31009	0	1	1	1	1	0	0	0	0	1.2	1.2
-7.35667	-0.55923	-3.46859	-1	1	1	1	1	0	0	0	0	1.2	1.2
-5.20362	3.36277	2.15583	1	1	1	1	1	0	0	0	0	1.2	1.2
-5.05783	3.7801	2.5059	1	1	1	1	1	0	0	0	0	1.2	1.2
-4.65975	4.36749	0.899629	-1	1	1	1	1	0	0	0	0	1.2	1.2
-4.2775	3.73547	1.01124	-1	1	1	1	1	0	0	0	0	1.2	1.2
-4.17449	3.50584	1.54739	-1	1	1	1	1	0	0	0	0	1.2	1.2
-4.0944	3.11977	2.14522	0	1	1	1	1	0	0	0	0	1.2	1.2
-3.88171	3.51977	2.96796	1	1	1	1	1	0	0	0	0	1.2	1.2
-3.74436	3.95843	2.63752	1	1	1	1	1	0	0	0	0	1.2	1.2
-3.68001	4.40896	2.29899	1	1	1	1	1	0	0	0	0	1.2	1.2
-3.47356	0.749758	4.74919	0	1	1	1	1	0	0	0	0	1.2	1.2
-3.55208	1.44749	3.85495	-1	1	1	1	1	0	0	0	0	1.2	1.2
-3.42506	1.92106	4.11415	0	1	1	1	1	0	0	0	0	1.2	1.2
-3.05973	2.23353	4.35323	1	1	1	1	1	0	0	0	0	1.2	1.2
-1.97511	1.34448	4.75529	-1	1	1	1	1	0	0	0	0	1.2	1.2
-2.01388	0.757324	4.64923	1	1	1	1	1	0	0	0	0	1.2	1.2
-2.50961	0.81366	4.17307	0	1	1	1	1	0	0	0	0	1.2	1.2
-4.96498	-4.7561	0.572706	1	1	1	1	1	0	0	0	0	1.2	1.2
-3.78452	-3.99207	2.205	0	1	1	1	1	0	0	0	0	1.2	1.2
-4.68746	-3.75204	2.79323	1	1	1	1	1	0	0	0	0	1.2	1.2
-5.30302	-3.61098	2.7851	1	1	1	1	1	0	0	0	0	1.2	1.2
-4.64058	-4.00463	2.14911	0	1	1	1	1	0	0	0	0	1.2	1.2
-3.81685	-4.10234	1.27286	0	1	1	1	1	0	0	0	0	1.2	1.2
-4.3443	-3.7144	0.804874	1	1	1	1	1	0	0	0	0	1.2	1.2
-4.61908	-2.62893	0.266636	0	1	1	1	1	0	0	0	0	1.2	1.2
-4.16188	-2.2984	0.313689	0	1	1	1	1	0	0	0	0	1.2	1.2
-4.24987	-3.1183	1.02813	0	1	1	1	1	0	0	0	0	1.2	1.2
-4.89723	-3.95268	1.56945	0	1	1	1	1	0	0	0	0	1.2	1.2
-6.72213	4.29369	-2.43227	0	1	1	1	1	0	0	0	0	1.2	1.2
-6.6083	3.96138	-1.62007	-1	1	1	1	1	0	0	0	0	1.2	1.2
-6.24447	4.75523	-0.8346	0	1	1	1	1	0	0	0	0	1.2	1.2
-5.50651	4.45799	-2.20501	1	1	1	1	1	0	0	0	0	1.2	1.2
-4.92204	3.67161	-1.74164	-1	1	1	1	1	0	0	0	0	1.2	1.2
-5.35369	2.89468	-1.646	-1	1	1	1	1	0	0	0	0	1.2	1.2
-5.88365	3.14423	-2.13517	1	1	1	1	1	0	0	0	0	1.2	1.2
-5.91762	4.19815	-1.96694	0	1	1	1	1	0	0	0	0	1.2	1.2
-2.95147	-0.376184	4.6475	1	1	1	1	1	0	0	0	0	1.2	1.2
-3.088	-0.100077	4.17225	1	1	1	1	1	0	0	0	0	1.2	1.2
-3.19555	0.198445	3.67895	0	1	1	1	1	0	0	0	0	1.2	1.2
-2.93305	-0.706494	3.37656	0	1	1	1	1	0	0	0	0	1.2	1.2
-2.97576	-1.14555	3.75733	1	1	1	1	1	0	0	0	0	1.2	1.2
-3.22458	-1.39349	4.28319	1	1	1	1	1	0	0	0	0	1.2	1.2
-6.06644	0.424702	4.81007	1	1	1	1	1	0	0	0	0	1.2	1.2
-5.98403	0.247252	4.24687	1	1	1	1	1	0	0	0	0	1.2	1.2
-6.00694	0.025124	3.43977	1	1	1	1	1	0	0	0	0	1.2	1.2
-5.52609	-0.773988	2.83959	0	1	1	1	1	0	0	0	0	1.2	1.2
-5.45015	-1.42372	2.64592	1	1	1	1	1	0	0	0	0	1.2	1.2
-5.48194	-2.18713	2.58111	1	1	1	1	1	0	0	0	0	1.2	1.2
-6.28063	-2.21124	2.77269	1	1	1	1	1	0	0	0	0	1.2	1.2
-6.48585	-1.13556	2.68208	1	1	1	1	1	0	0	0	0	1.2	1.2
-6.83617	-0.525602	3.35515	1	1	1	1	1	0	0	0	0	1.2	1.2
-6.95827	0.446914	3.61849	1	1	1	1	1	0	0	0	0	1.2	1.2
-7.41699	1.23261	3.70227	1	1	1	1	1	0	0	0	0	1.2	1.2
-7.53682	0.804196	4.32336	1	1	1	1	1	0	0	0	0	1.2	1.2
-6.5361	-4.93204	-0.155972	-1	1	1	1	1	0	0	0	0	1.2	1.2
-5.9764	-4.55433	0.018835	-1	1	1	1	1	0	0	0	0	1.2	1.2
-5.82877	-4.92863	0.608428	-1	1	1	1	1	0	0	0	0	1.2	1.2
-6.27148	-4.42285	1.37701	-1	1	1	1	1	0	0	0	0	1.2	1.2
-7.71665	-2.72091	3.57499	-1	1	1	1	1	0	0	0	0	1.2	1.2
-7.15486	-2.19858	3.45203	-1	1	1	1	1	0	0	0	0	1.2	1.2
-7.14137	-1.65936	3.85572	-1	1	1	1	1	0	0	0	0	1.2	1.2
-7.52796	-0.960305	4.40113	-1	1	1	1	1	0	0	0	0	1.2	1.2
-7.63701	-0.3876	3.96432	-1	1	1	1	1	0	0	0	0	1.2	1.2
-8.15694	-1.80636	2.66701	-1	1	1	1	1	0	0	0	0	1.2	1.2
-7.669	-2.36165	2.46845	-1	1	1	1	1	0	0	0	0	1.2	1.2
-7.30638	-2.74742	1.93875	-1	1	1	1	1	0	0	0	0	1.2	1.2
-7.02879	-2.8606	1.2809	-1	1	1	1	1	0	0	0	0	1.2	1.2
-6.67372	-3.39441	1.05204	-1	1	1	1	1	0	0	0	0	1.2	1.2
-6.25871	-3.70643	1.42979	-1	1	1	1	1	0	0	0	0	1.2	1.2
-5.62128	-3.33408	1.5014	-1	1	1	1	1	0	0	0	0	1.2	1.2
-5.33315	-2.63068	1.34232	-1	1	1	1	1	0	0	0	0	1.2	1.2
-5.23708	-2.69211	0.686341	-1	1	1	1	1	0	0	0	0	1.2	1.2
-5.54199	-1.99457	0.823444	-1	1	1	1	1	0	0	0	0	1.2	1.2
-5.41071	-1.60136	0.129616	-1	1	1	1	1	0	0	0	0	1.2	1.2
-4.70325	-1.42152	0.061419	-1	1	1	1	1	0	0	0	0	1.2	1.2
-4.52247	-1.1325	-0.595294	-1	1	1	1	1	0	0	0	0	1.2	1.2
-4.71096	-0.736705	-1.20053	-1	1	1	1	1	0	0	0	0	1.2	1.2
-5.19447	-0.250149	-1.38215	-1	1	1	1	1	0	0	0	0	1.2	1.2
-5.69353	0.248671	-1.32674	-1	1	1	1	1	0	0	0	0	1.2	1.2
-5.92661	0.657955	-0.84206	-1	1	1	1	1	0	0	0	0	1.2	1.2
-5.5941	0.886976	-0.205503	-1	1	1	1	1	0	0	0	0	1.2	1.2
-5.87791	0.355341	0.225119	-1	1	1	1	1	0	0	0	0	1.2	1.2
-6.48857	-0.056376	0.418027	-1	1	1	1	1	0	0	0	0	1.2	1.2
-6.82244	-0.45539	-0.107536	-1	1	1	1	1	0	0	0	0	1.2	1.2
-6.70385	-0.813423	-0.750199	-1	1	1	1	1	0	0	0	0	1.2	1.2
-6.4517	-1.13632	-1.36648	-1	1	1	1	1	0	0	0	0	1.2	1.2
-5.94653	-1.6618	-1.49655	-1	1	1	1	1	0	0	0	0	1.2	1.2
-5.451	-2.08945	-1.19463	-1	1	1	1	1	0	0	0	0	1.2	1.2
-5.29552	-2.51544	-0.638843	-1	1	1	1	1	0	0	0	0	1.2	1.2
-5.42183	-2.95217	-0.100591	-1	1	1	1	1	0	0	0	0	1.2	1.2
-5.90616	-3.44737	0.10389	-1	1	1	1	1	0	0	0	0	1.2	1.2
-6.36096	-3.7723	-0.310527	-1	1	1	1	1	0	0	0	0	1.2	1.2
-6.80049	-3.24539	-0.30469	-1	1	1	1	1	0	0	0	0	1.2	1.2
-6.92473	-2.46867	-0.238479	-1	1	1	1	1	0	0	0	0	1.2	1.2
-7.50407	-2.64623	-0.207135	-1	1	1	1	1	0	0	0	0	1.2	1.2
-7.1954	-2.57256	0.420018	-1	1	1	1	1	0	0	0	0	1.2	1.2
-6.8525	-1.86	0.631903	-1	1	1	1	1	0	0	0	0	1.2	1.2
-6.74909	-1.6112	1.33027	-1	1	1	1	1	0	0	0	0	1.2	1.2
-7.48375	-1.65805	1.4873	-1	1	1	1	1	0	0	0	0	1.2	1.2
-7.42005	-2.25395	1.09735	-1	1	1	1	1	0	0	0	0	1.2	1.2
-7.64335	-2.89777	0.896772	-1	1	1	1	1	0	0	0	0	1.2	1.2
-8.23551	-3.08263	0.56464	-1	1	1	1	1	0	0	0	0	1.2	1.2
-8.00739	-3.39133	-0.083527	-1	1	1	1	1	0	0	0	0	1.2	1.2
-7.7927	-3.58343	0.492075	-1	1	1	1	1	0	0	0	0	1.2	1.2
-7.65385	-4.04409	1.0295	-1	1	1	1	1	0	0	0	0	1.2	1.2
-7.48897	4.3868	0.476207	-1	1	1	1	1	0	0	0	0	1.2	1.2
-6.97417	4.49735	-0.028547	-1	1	1	1	1	0	0	0	0	1.2	1.2
-6.31405	4.46678	-0.293445	-1	1	1	1	1	0	0	0	0	1.2	1.2
-5.64645	4.18305	-0.257591	-1	1	1	1	1	0	0	0	0	1.2	1.2
-5.15936	3.71017	0.033073	-1	1	1	1	1	0	0	0	0	1.2	1.2
-4.97578	3.12705	0.362632	-1	1	1	1	1	0	0	0	0	1.2	1.2
-5.07836	2.50304	0.408509	-1	1	1	1	1	0	0	0	0	1.2	1.2
-5.40349	1.96667	0.022428	-1	1	1	1	1	0	0	0	0	1.2	1.2
-5.89154	2.01492	-0.446438	-1	1	1	1	1	0	0	0	0	1.2	1.2
-6.44222	2.39887	-0.199806	-1	1	1	1	1	0	0	0	0	1.2	1.2
-6.8582	2.97367	0.033725	-1	1	1	1	1	0	0	0	0	1.2	1.2
-6.95113	3.2809	0.566211	-1	1	1	1	1	0	0	0	0	1.2	1.2
-6.73309	3.07958	1.19988	-1	1	1	1	1	0	0	0	0	1.2	1.2
-6.10742	3.21801	1.50539	-1	1	1	1	1	0	0	0	0	1.2	1.2
-5.59069	3.72752	1.50943	-1	1	1	1	1	0	0	0	0	1.2	1.2
-5.37368	4.37946	1.331	-1	1	1	1	1	0	0	0	0	1.2	1.2
-7.1401	1.52343	4.52056	-1	1	1	1	1	0	0	0	0	1.2	1.2
-6.48477	1.34357	4.24362	-1	1	1	1	1	0	0	0	0	1.2	1.2
-6.15446	1.54937	3.70646	-1	1	1	1	1	0	0	0	0	1.2	1.2
-6.21488	2.19267	3.53414	-1	1	1	1	1	0	0	0	0	1.2	1.2
-5.62898	2.56503	3.47443	-1	1	1	1	1	0	0	0	0	1.2	1.2
-5.08478	2.51886	2.99769	-1	1	1	1	1	0	0	0	0	1.2	1.2
-4.75575	2.21971	2.43635	-1	1	1	1	1	0	0	0	0	1.2	1.2
-4.79483	1.74784	1.90351	-1	1	1	1	1	0	0	0	0	1.2	1.2
-5.23261	1.3177	1.47646	-1	1	1	1	1	0	0	0	0	1.2	1.2
-5.78591	1.03974	1.12035	-1	1	1	1	1	0	0	0	0	1.2	1.2
-6.44351	0.867644	1.00662	-1	1	1	1	1	0	0	0	0	1.2	1.2
-6.9462	0.46557	1.27833	-1	1	1	1	1	0	0	0	0	1.2	1.2
-7.52476	0.761048	1.70818	-1	1	1	1	1	0	0	0	0	1.2	1.2
-7.74989	1.38817	1.99614	-1	1	1	1	1	0	0	0	0	1.2	1.2
-7.89888	1.92066	1.86664	-1	1	1	1	1	0	0	0	0	1.2	1.2
-8.25916	1.88862	1.25284	-1	1	1	1	1	0	0	0	0	1.2	1.2
-7.76563	1.96671	0.738204	-1	1	1	1	1	0	0	0	0	1.2	1.2
-7.00711	1.97991	0.687916	-1	1	1	1	1	0	0	0	0	1.2	1.2
-6.32377	1.95381	0.982415	-1	1	1	1	1	0	0	0	0	1.2	1.2
-5.90927	2.35088	1.33732	-1	1	1	1	1	0	0	0	0	1.2	1.2
-6.20303	2.41393	2.03361	-1	1	1	1	1	0	0	0	0	1.2	1.2
-6.39817	2.16753	2.71872	-1	1	1	1	1	0	0	0	0	1.2	1.2
-6.71849	1.68669	2.89198	-1	1	1	1	1	0	0	0	0	1.2	1.2
-6.63918	1.01374	2.62862	-1	1	1	1	1	0	0	0	0	1.2	1.2
-6.07764	0.567834	2.54615	-1	1	1	1	1	0	0	0	0	1.2	1.2
-5.3625	0.484193	2.68486	-1	1	1	1	1	0	0	0	0	1.2	1.2
-4.76729	0.642137	3.03686	-1	1	1	1	1	0	0	0	0	1.2	1.2
-4.48892	1.13224	3.51229	-1	1	1	1	1	0	0	0	0	1.2	1.2
-4.47151	1.72022	4.01565	-1	1	1	1	1	0	0	0	0	1.2	1.2
-4.22541	3.01311	3.46261	-1	1	1	1	1	0	0	0	0	1.2	1.2
-4.82163	2.9724	3.53973	-1	1	1	1	1	0	0	0	0	1.2	1.2
-1.79246	4.19291	1.80237	-1	1	1	1	1	0	0	0	0	1.2	1.2
-2.27372	3.96903	1.65716	-1	1	1	1	1	0	0	0	0	1.2	1.2
-2.44393	3.55396	2.26581	-1	1	1	1	1	0	0	0	0	1.2	1.2
-2.51796	3.51258	2.89254	-1	1	1	1	1	0	0	0	0	1.2	1.2
-6.31776	2.91772	4.05538	-1	1	1	1	1	0	0	0	0	1.2	1.2
-7.5368	2.59487	3.45614	-1	1	1	1	1	0	0	0	0	1.2	1.2
-7.41409	2.17889	4.07885	-1	1	1	1	1	0	0	0	0	1.2	1.2
-8.07849	1.90426	3.05089	-1	1	1	1	1	0	0	0	0	1.2	1.2
-7.13758	3.95023	2.24113	-1	1	1	1	1	0	0	0	0	1.2	1.2
-7.58043	3.82859	1.74517	-1	1	1	1	1	0	0	0	0	1.2	1.2
-8.1969	2.83377	1.57965	-1	1	1	1	1	0	0	0	0	1.2	1.2
-8.1212	3.19168	0.905403	-1	1	1	1	1	0	0	0	0	1.2	1.2
-8.14051	3.48906	0.176471	-1	1	1	1	1	0	0	0	0	1.2	1.2
-8.53344	2.20563	-0.494449	-1	1	1	1	1	0	0	0	0	1.2	1.2
-8.22498	1.86568	-0.002543	-1	1	1	1	1	0	0	0	0	1.2	1.2
-8.33934	1.53699	0.570457	-1	1	1	1	1	0	0	0	0	1.2	1.2
-8.832	1.25042	0.943654	-1	1	1	1	1	0	0	0	0	1.2	1.2
-7.6311	2.82717	-3.6042	-1	1	1	1	1	0	0	0	0	1.2	1.2
-7.8989	2.17726	-3.27993	-1	1	1	1	1	0	0	0	0	1.2	1.2
-8.46889	-2.04372	-0.994409	-1	1	1	1	1	0	0	0	0	1.2	1.2
-8.19932	-1.50619	-0.4852	-1	1	1	1	1	0	0	0	0	1.2	1.2
-8.3674	-1.10962	0.191242	-1	1	1	1	1	0	0	0	0	1.2	1.2
-8.68859	-1.03265	0.848077	-1	1	1	1	1	0	0	0	0	1.2	1.2
-7.54529	-3.79611	3.02788	-1	1	1	1	1	0	0	0	0	1.2	1.2
-4.30186	-1.27165	4.33636	-1	1	1	1	1	0	0	0	0	1.2	1.2
-4.13236	-0.873028	3.87921	-1	1	1	1	1	0	0	0	0	1.2	1.2
-4.60682	-0.735845	3.37418	-1	1	1	1	1	0	0	0	0	1.2	1.2
-5.28294	-0.685583	3.91123	-1	1	1	1	1	0	0	0	0	1.2	1.2
-6.01187	-0.618472	4.03913	-1	1	1	1	1	0	0	0	0	1.2	1.2
-6.52454	-1.10643	4.23966	-1	1	1	1	1	0	0	0	0	1.2	1.2
-6.64292	-1.74079	4.52109	-1	1	1	1	1	0	0	0	0	1.2	1.2
-4.53811	-2.93975	3.53597	-1	1	1	1	1	0	0	0	0	1.2	1.2
-4.74956	-2.52671	2.94174	-1	1	1	1	1	0	0	0	0	1.2	1.2
-4.64872	-2.12597	2.45149	-1	1	1	1	1	0	0	0	0	1.2	1.2
-3.97062	-1.82837	2.42644	-1	1	1	1	1	0	0	0	0	1.2	1.2
-3.35966	-1.67078	2.79163	-1	1	1	1	1	0	0	0	0	1.2	1.2
-2.92784	-1.83064	3.29976	-1	1	1	1	1	0	0	0	0	1.2	1.2
-2.63841	-2.22514	3.72583	-1	1	1	1	1	0	0	0	0	1.2	1.2
-2.32979	-2.66812	4.20334	-1	1	1	1	1	0	0	0	0	1.2	1.2
-6.49679	-4.71664	0.640529	0	1	1	1	1	0	0	0	0	1.2	1.2
-6.77992	-1.25989	3.46215	0	1	1	1	1	0	0	0	0	1.2	1.2
-8.11983	-1.32607	3.31272	0	1	1	1	1	0	0	0	0	1.2	1.2
-7.9744	-1.78108	3.26793	0	1	1	1	1	0	0	0	0	1.2	1.2
-5.99824	-3.92093	0.835609	0	1	1	1	1	0	0	0	0	1.2	1.2
-5.87836	-3.4735	0.854982	0	1	1	1	1	0	0	0	0	1.2	1.2
-5.9235	-2.60639	1.01707	0	1	1	1	1	0	0	0	0	1.2	1.2
-5.79087	-3.02235	0.693857	0	1	1	1	1	0	0	0	0	1.2	1.2
-6.06825	-1.71349	0.123272	0	1	1	1	1	0	0	0	0	1.2	1.2
-4.85297	-1.80069	-0.428626	0	1	1	1	1	0	0	0	0	1.2	1.2
-6.19373	1.08139	-0.074265	0	1	1	1	1	0	0	0	0	1.2	1.2
-6.32137	0.651557	-0.104082	0	1	1	1	1	0	0	0	0	1.2	1.2
-6.24691	-0.180137	-0.340065	0	1	1	1	1	0	0	0	0	1.2	1.2
-5.90424	-0.931086	-1.01859	0	1	1	1	1	0	0	0	0	1.2	1.2
-5.70068	-1.81199	-0.66911	0	1	1	1	1	0	0	0	0	1.2	1.2
-6.70152	-3.32009	0.324054	0	1	1	1	1	0	0	0	0	1.2	1.2
-6.41265	-2.4577	0.279719	0	1	1	1	1	0	0	0	0	1.2	1.2
-6.65631	-2.83175	0.512132	0	1	1	1	1	0	0	0	0	1.2	1.2
-5.99311	4.20265	0.336639	0	1	1	1	1	0	0	0	0	1.2	1.2
-5.72791	3.80265	0.357435	0	1	1	1	1	0	0	0	0	1.2	1.2
-5.64139	3.31136	0.480418	0	1	1	1	1	0	0	0	0	1.2	1.2
-6.02518	1.52917	-0.016707	0	1	1	1	1	0	0	0	0	1.2	1.2
-6.18814	2.76961	0.517731	0	1	1	1	1	0	0	0	0	1.2	1.2
-7.59122	3.14964	0.511594	0	1	1	1	1	0	0	0	0	1.2	1.2
-6.23582	4.86285	0.825341	0	1	1	1	1	0	0	0	0	1.2	1.2
-5.06186	1.78837	2.8833	0	1	1	1	1	0	0	0	0	1.2	1.2
-6.48452	0.523559	1.71457	0	1	1	1	1	0	0	0	0	1.2	1.2
-6.88761	0.853843	1.89433	0	1	1	1	1	0	0	0	0	1.2	1.2
-7.14581	1.75026	1.75189	0	1	1	1	1	0	0	0	0	1.2	1.2
-7.34595	2.37612	1.14074	0	1	1	1	1	0	0	0	0	1.2	1.2
-6.86078	2.49883	3.128	0	1	1	1	1	0	0	0	0	1.2	1.2
-6.34915	1.5142	2.25084	0	1	1	1	1	0	0	0	0	1.2	1.2
-5.53555	1.11373	2.53655	0	1	1	1	1	0	0	0	0	1.2	1.2
-4.60412	2.3509	3.77001	0	1	1	1	1	0	0	0	0	1.2	1.2
-6.02433	2.12885	4.50102	0	1	1	1	1	0	0	0	0	1.2	1.2
-7.23766	2.6225	2.74748	0	1	1	1	1	0	0	0	0	1.2	1.2
-6.94819	4.38857	1.78564	0	1	1	1	1	0	0	0	0	1.2	1.2
-8.54556	2.43386	0.08014	0	1	1	1	1	0	0	0	0	1.2	1.2
-5.06997	-1.42816	4.24597	0	1	1	1	1	0	0	0	0	1.2	1.2
-5.94455	-0.981078	3.57523	0	1	1	1	1	0	0	0	0	1.2	1.2
-5.2867	-1.54012	4.64302	0	1	1	1	1	0	0	0	0	1.2	1.2
-3.77487	-3.22549	3.41256	0	1	1	1	1	0	0	0	0	1.2	1.2
-3.83403	-1.82637	3.24108	0	1	1	1	1	0	0	0	0	1.2	1.2
-2.94309	-2.80904	3.78967	0	1	1	1	1	0	0	0	0	1.2	1.2
-7.92586	-2.94093	1.97747	0	1	1	1	1	0	0	0	0	1.2	1.2
-6.47981	-2.56197	1.40539	0	1	1	1	1	0	0	0	0	1.2	1.2
-5.19084	-0.985244	-0.94705	0	1	1	1	1	0	0	0	0	1.2	1.2
-5.38134	-0.54683	-0.914128	0	1	1	1	1	0	0	0	0	1.2	1.2
-5.77745	-0.074602	-0.876403	0	1	1	1	1	0	0	0	0	1.2	1.2
-5.93446	-2.73418	-0.182619	0	1	1	1	1	0	0	0	0	1.2	1.2
-6.11743	-3.18213	-0.290751	0	1	1	1	1	0	0	0	0	1.2	1.2
-8.28778	-2.83461	1.15286	0	1	1	1	1	0	0	0	0	1.2	1.2
-7.36059	-4.82162	0.675504	0	1	1	1	1	0	0	0	0	1.2	1.2
-7.27232	4.59443	1.05045	0	1	1	1	1	0	0	0	0	1.2	1.2
-6.88502	4.62471	0.610055	0	1	1	1	1	0	0	0	0	1.2	1.2
-6.2174	3.07956	0.828905	0	1	1	1	1	0	0	0	0	1.2	1.2
-5.96226	3.50087	0.959108	0	1	1	1	1	0	0	0	0	1.2	1.2
-5.76453	3.99199	0.985249	0	1	1	1	1	0	0	0	0	1.2	1.2
-5.95115	1.52961	4.46997	0	1	1	1	1	0	0	0	0	1.2	1.2
-6.3646	1.88643	4.0949	0	1	1	1	1	0	0	0	0	1.2	1.2
-5.12588	1.69073	2.44748	0	1	1	1	1	0	0	0	0	1.2	1.2
-5.82544	1.39933	1.76694	0	1	1	1	1	0	0	0	0	1.2	1.2
-6.00073	2.32646	0.554317	0	1	1	1	1	0	0	0	0	1.2	1.2
-6.53989	2.07111	1.53915	0	1	1	1	1	0	0	0	0	1.2	1.2
-5.1731	1.07294	2.83942	0	1	1	1	1	0	0	0	0	1.2	1.2
-1.87293	3.53091	1.47816	0	1	1	1	1	0	0	0	0	1.2	1.2
-1.72592	3.56397	2.03337	0	1	1	1	1	0	0	0	0	1.2	1.2
-6.72954	2.44908	3.7144	0	1	1	1	1	0	0	0	0	1.2	1.2
-8.49994	2.69963	0.726953	0	1	1	1	1	0	0	0	0	1.2	1.2
-5.09408	-1.35017	3.79378	0	1	1	1	1	0	0	0	0	1.2	1.2
-5.94568	-1.72315	4.61708	0	1	1	1	1	0	0	0	0	1.2	1.2
-4.12701	-2.94185	3.18444	0	1	1	1	1	0	0	0	0	1.2	1.2
-4.50483	-2.95589	2.84129	0	1	1	1	1	0	0	0	0	1.2	1.2
-7.7693	-2.17839	3.19743	0	1	1	1	1	0	0	0	0	1.2	1.2
-5.06109	-1.40126	-0.54776	0	1	1	1	1	0	0	0	0	1.2	1.2
-6.60233	-3.85035	0.245682	0	1	1	1	1	0	0	0	0	1.2	1.2
-6.83867	-2.14151	1.34177	0	1	1	1	1	0	0	0	0	1.2	1.2
-6.47555	4.46786	0.380579	0	1	1	1	1	0	0	0	0	1.2	1.2
-5.57527	2.89805	0.289547	0	1	1	1	1	0	0	0	0	1.2	1.2
-7.35881	2.82041	0.725244	0	1	1	1	1	0	0	0	0	1.2	1.2
-5.70532	1.97696	3.7724	0	1	1	1	1	0	0	0	0	1.2	1.2
-5.32622	2.036	3.3656	0	1	1	1	1	0	0	0	0	1.2	1.2
-7.11304	1.2568	1.91772	0	1	1	1	1	0	0	0	0	1.2	1.2
-7.84766	2.49439	1.03546	0	1	1	1	1	0	0	0	0	1.2	1.2
-6.08526	1.17907	2.4176	0	1	1	1	1	0	0	0	0	1.2	1.2
-4.35868	2.4298	3.28531	0	1	1	1	1	0	0	0	0	1.2	1.2
-1.9371	3.72499	2.56205	0	1	1	1	1	0	0	0	0	1.2	1.2
-6.79662	-3.51066	3.24497	0	1	1	1	1	0	0	0	0	1.2	1.2
-4.49064	-1.28354	3.44754	0	1	1	1	1	0	0	0	0	1.2	1.2
-6.12181	-1.6458	4.22148	0	1	1	1	1	0	0	0	0	1.2	1.2
-4.32611	-1.78784	2.94597	0	1	1	1	1	0	0	0	0	1.2	1.2
-2.73238	-3.23515	3.72322	0	1	1	1	1	0	0	0	0	1.2	1.2
-6.48975	-4.29012	0.370716	0	1	1	1	1	0	0	0	0	1.2	1.2
-5.76315	-4.33025	0.916114	0	1	1	1	1	0	0	0	0	1.2	1.2
-8.05594	-2.88447	2.48641	0	1	1	1	1	0	0	0	0	1.2	1.2
-6.24422	-3.01694	1.42436	0	1	1	1	1	0	0	0	0	1.2	1.2
-6.16785	-2.15623	1.17462	0	1	1	1	1	0	0	0	0	1.2	1.2
-5.77397	0.257979	-0.455472	0	1	1	1	1	0	0	0	0	1.2	1.2
-6.66462	0.247884	-0.125235	0	1	1	1	1	0	0	0	0	1.2	1.2
-6.09332	-0.523011	-0.81761	0	1	1	1	1	0	0	0	0	1.2	1.2
-5.59802	-1.37788	-1.00989	0	1	1	1	1	0	0	0	0	1.2	1.2
-5.81577	-2.26204	-0.349743	0	1	1	1	1	0	0	0	0	1.2	1.2
-7.89573	-2.81664	-0.712389	0	1	1	1	1	0	0	0	0	1.2	1.2
-6.27246	-2.04208	0.304944	0	1	1	1	1	0	0	0	0	1.2	1.2
-6.07869	-1.69471	1.44474	0	1	1	1	1	0	0	0	0	1.2	1.2
-7.4551	-1.33506	2.11496	0	1	1	1	1	0	0	0	0	1.2	1.2
-8.00478	-3.09959	1.35618	0	1	1	1	1	0	0	0	0	1.2	1.2
-8.31587	-2.3776	0.998085	0	1	1	1	1	0	0	0	0	1.2	1.2
-7.53103	-4.55767	0.082742	0	1	1	1	1	0	0	0	0	1.2	1.2
-7.8124	-4.15734	0.210793	0	1	1	1	1	0	0	0	0	1.2	1.2
-5.67176	2.54706	-0.064088	0	1	1	1	1	0	0	0	0	1.2	1.2
-6.09072	1.93131	0.252579	0	1	1	1	1	0	0	0	0	1.2	1.2
-5.89715	4.51722	0.778676	0	1	1	1	1	0	0	0	0	1.2	1.2
-5.4967	1.40512	2.106	0	1	1	1	1	0	0	0	0	1.2	1.2
-6.08747	1.54149	1.39325	0	1	1	1	1	0	0	0	0	1.2	1.2
-7.01685	2.20503	1.38182	0	1	1	1	1	0	0	0	0	1.2	1.2
-6.69127	1.80698	2.07257	0	1	1	1	1	0	0	0	0	1.2	1.2
-5.02907	1.41117	3.28905	0	1	1	1	1	0	0	0	0	1.2	1.2
-5.1066	1.6523	3.76412	0	1	1	1	1	0	0	0	0	1.2	1.2
-5.21619	1.73529	4.19573	0	1	1	1	1	0	0	0	0	1.2	1.2
-7.60086	2.38714	2.54148	0	1	1	1	1	0	0	0	0	1.2	1.2
-8.64282	2.09055	0.436745	0	1	1	1	1	0	0	0	0	1.2	1.2
-8.82048	-1.3874	-0.554431	0	1	1	1	1	0	0	0	0	1.2	1.2
-8.59129	-1.96419	1.02291	0	1	1	1	1	0	0	0	0	1.2	1.2
-4.12932	-1.43878	3.53112	0	1	1	1	1	0	0	0	0	1.2	1.2
-6.08194	-1.44114	3.88274	0	1	1	1	1	0	0	0	0	1.2	1.2
-4.7524	-1.77383	3.00902	0	1	1	1	1	0	0	0	0	1.2	1.2
-3.52719	-2.17389	3.40282	0	1	1	1	1	0	0	0	0	1.2	1.2
-3.25212	-2.51944	3.46684	0	1	1	1	1	0	0	0	0	1.2	1.2
